# Supplementary material for: Trends in Uropathogenic Escherichia coli Genotype and Antimicrobial Resistance From 2019 to 2022 in a San Francisco Public Hospital Network
Source: Open Forum Infect Dis. 2025 Sep 17;12(9):ofaf579. doi: 10.1093/ofid/ofaf579 (PMC12464484; doi:10.1093/ofid/ofaf579)
Supplement: ofaf579_Supplementary_Data [file ofaf579_supplementary_data.zip]

Archive with 6 entries (6 files):
- Supplemental_Figure_1.docx
- Supplemental_Table_1.docx
- Supplemental_Table_2.docx
- Supplemental_Table_3.docx
- Supplemental_Table_4.docx
- Supplemental_Table_5.docx
